# Supplementary material for: Organizing phenotypic data—a semantic data model for anatomy
Source: J Biomed Semantics. 2019 Jun 20;10:12. doi: 10.1186/s13326-019-0204-6 (PMC6585074; doi:10.1186/s13326-019-0204-6)
Supplement: Supplementary file 1 — document named graph. (TXT 39 kb) [file 13326_2019_204_MOESM1_ESM.txt]

########################
# document named graph #
########################


#########
# query #
#########

	     SELECT *
             WHERE {
		GRAPH <http://www.morphdbase.de/resource/dfa58777-20190122-md-1-d_1_1#SC_BASIC_0000001479_1> {?subject ?property ?object}.
             }

##########
# result #
##########

---------------------------------------------------------------------------------------------------------------------------------------------------------------------------------------------------------------------------------------------------------
| subject                                                                        | property                                                                   | object                                                                                  |
=========================================================================================================================================================================================================================================================
| <http://www.morphdbase.de/resource/dfa58777-20190122-md-1-d_1_1#IAO_0000320_1> | <http://www.w3.org/1999/02/22-rdf-syntax-ns#type>                          | <http://www.w3.org/2002/07/owl#NamedIndividual>                                         |
| <http://www.morphdbase.de/resource/dfa58777-20190122-md-1-d_1_1#IAO_0000320_1> | <http://www.w3.org/1999/02/22-rdf-syntax-ns#type>                          | <http://purl.obolibrary.org/obo/IAO_0000320>                                            |
| <http://www.morphdbase.de/resource/dfa58777-20190122-md-1-d_1_1#IAO_0000318_1> | <http://www.w3.org/1999/02/22-rdf-syntax-ns#type>                          | <http://www.w3.org/2002/07/owl#NamedIndividual>                                         |
| <http://www.morphdbase.de/resource/dfa58777-20190122-md-1-d_1_1#IAO_0000318_1> | <http://www.w3.org/1999/02/22-rdf-syntax-ns#type>                          | <http://purl.obolibrary.org/obo/IAO_0000318>                                            |
| <http://www.morphdbase.de/resource/dfa58777-20190122-md-1-d_1_1#IAO_0000318_1> | <http://purl.obolibrary.org/obo/BFO_0000051>                               | <http://www.morphdbase.de/resource/dfa58777-20190122-md-1-d_1_1#SC_BASIC_0000001446_1>  |
| <http://www.morphdbase.de/resource/dfa58777-20190122-md-1-d_1_1#IAO_0000330_1> | <http://www.w3.org/1999/02/22-rdf-syntax-ns#type>                          | <http://www.w3.org/2002/07/owl#NamedIndividual>                                         |
| <http://www.morphdbase.de/resource/dfa58777-20190122-md-1-d_1_1#IAO_0000330_1> | <http://www.w3.org/1999/02/22-rdf-syntax-ns#type>                          | <http://purl.obolibrary.org/obo/IAO_0000330>                                            |
| <http://www.morphdbase.de/resource/dfa58777-20190122-md-1-d_1_1#IAO_0000330_1> | <http://purl.org/dc/terms/license>                                         | <http://www.soccomas.org/Ontologies/SOCCOMAS/SCBasic#SC_BASIC_0000001567>               |
| <http://www.morphdbase.de/resource/dfa58777-20190122-md-1-d_1_1#IAO_0000321_1> | <http://www.w3.org/1999/02/22-rdf-syntax-ns#type>                          | <http://www.w3.org/2002/07/owl#NamedIndividual>                                         |
| <http://www.morphdbase.de/resource/dfa58777-20190122-md-1-d_1_1#IAO_0000321_1> | <http://www.w3.org/1999/02/22-rdf-syntax-ns#type>                          | <http://purl.obolibrary.org/obo/IAO_0000321>                                            |
| <http://www.morphdbase.de/resource/dfa58777-20190122-md-1-d_1_1#IAO_0000317_1> | <http://www.w3.org/1999/02/22-rdf-syntax-ns#type>                          | <http://www.w3.org/2002/07/owl#NamedIndividual>                                         |
| <http://www.morphdbase.de/resource/dfa58777-20190122-md-1-d_1_1#IAO_0000317_1> | <http://www.w3.org/1999/02/22-rdf-syntax-ns#type>                          | <http://purl.obolibrary.org/obo/IAO_0000317>                                            |
| <http://www.morphdbase.de/resource/dfa58777-20190122-md-1-d_1_1>               | <http://www.w3.org/1999/02/22-rdf-syntax-ns#type>                          | <http://purl.obolibrary.org/obo/IAO_0000310>                                            |
| <http://www.morphdbase.de/resource/dfa58777-20190122-md-1-d_1_1>               | <http://www.soccomas.org/Ontologies/SOCCOMAS/SprO#SPRO_0000000080>         | "Vesp_vulg_Test1"                                                                       |
| <http://www.morphdbase.de/resource/dfa58777-20190122-md-1-d_1_1>               | <http://www.soccomas.org/Ontologies/SOCCOMAS/SCBasic#SC_BASIC_0000001640>  | <http://www.morphdbase.de/resource/dfa58777-20190122-md-1-d_1_1#SC_BASIC_0000001624_1>  |
| <http://www.morphdbase.de/resource/dfa58777-20190122-md-1-d_1_1>               | <http://purl.obolibrary.org/obo/BFO_0000051>                               | <http://www.morphdbase.de/resource/dfa58777-20190122-md-1-d_1_1#IAO_0000320_1>          |
| <http://www.morphdbase.de/resource/dfa58777-20190122-md-1-d_1_1>               | <http://purl.obolibrary.org/obo/BFO_0000051>                               | <http://www.morphdbase.de/resource/dfa58777-20190122-md-1-d_1_1#IAO_0000318_1>          |
| <http://www.morphdbase.de/resource/dfa58777-20190122-md-1-d_1_1>               | <http://purl.obolibrary.org/obo/BFO_0000051>                               | <http://www.morphdbase.de/resource/dfa58777-20190122-md-1-d_1_1#IAO_0000330_1>          |
| <http://www.morphdbase.de/resource/dfa58777-20190122-md-1-d_1_1>               | <http://purl.obolibrary.org/obo/BFO_0000051>                               | <http://www.morphdbase.de/resource/dfa58777-20190122-md-1-d_1_1#IAO_0000321_1>          |
| <http://www.morphdbase.de/resource/dfa58777-20190122-md-1-d_1_1>               | <http://purl.obolibrary.org/obo/BFO_0000051>                               | <http://www.morphdbase.de/resource/dfa58777-20190122-md-1-d_1_1#IAO_0000317_1>          |
| <http://www.morphdbase.de/resource/dfa58777-20190122-md-1-d_1_1>               | <http://purl.obolibrary.org/obo/BFO_0000051>                               | <http://www.morphdbase.de/resource/dfa58777-20190122-md-1-d_1_1#IAO_0000315_1>          |
| <http://www.morphdbase.de/resource/dfa58777-20190122-md-1-d_1_1>               | <http://purl.obolibrary.org/obo/BFO_0000051>                               | <http://www.morphdbase.de/resource/dfa58777-20190122-md-1-d_1_1#IAO_0000316_1>          |
| <http://www.morphdbase.de/resource/dfa58777-20190122-md-1-d_1_1>               | <http://purl.obolibrary.org/obo/BFO_0000051>                               | <http://www.morphdbase.de/resource/dfa58777-20190122-md-1-d_1_1#IAO_0000319_1>          |
| <http://www.morphdbase.de/resource/dfa58777-20190122-md-1-d_1_1>               | <http://purl.obolibrary.org/obo/BFO_0000051>                               | <http://www.morphdbase.de/resource/dfa58777-20190122-md-1-d_1_1#IAO_0000615_1>          |
| <http://www.morphdbase.de/resource/dfa58777-20190122-md-1-d_1_1>               | <http://www.soccomas.org/Ontologies/SOCCOMAS/SCBasic#SC_BASIC_0000001569>  | <http://www.morphdbase.de/resource/dfa58777-20190122-md-1-d_1_1#SC_BASIC_0000001556_1>  |
| <http://www.morphdbase.de/resource/dfa58777-20190122-md-1-d_1_1>               | <http://www.soccomas.org/Ontologies/SOCCOMAS/SCMDBMD#SC_MDB_MD_0000000004> | <http://www.morphdbase.de/resource/dfa58777-20190122-md-1-d_1_1#SC_MDB_MD_0000000021_1> |
| <http://www.morphdbase.de/resource/dfa58777-20190122-md-1-d_1_1>               | <http://www.soccomas.org/Ontologies/SOCCOMAS/SCMDBMD#SC_MDB_MD_0000000004> | <http://www.morphdbase.de/resource/dfa58777-20190122-md-1-d_1_1#SC_MDB_MD_0000000094_1> |
| <http://www.morphdbase.de/resource/dfa58777-20190122-md-1-d_1_1>               | <http://www.soccomas.org/Ontologies/SOCCOMAS/SCMDBMD#SC_MDB_MD_0000000004> | <http://www.morphdbase.de/resource/dfa58777-20190122-md-1-d_1_1#SC_MDB_MD_0000000094_2> |
| <http://www.morphdbase.de/resource/dfa58777-20190122-md-1-d_1_1>               | <http://www.soccomas.org/Ontologies/SOCCOMAS/SCMDBMD#SC_MDB_MD_0000000004> | <http://www.morphdbase.de/resource/dfa58777-20190122-md-1-d_1_1#SC_MDB_MD_0000000094_3> |
| <http://www.morphdbase.de/resource/dfa58777-20190122-md-1-d_1_1>               | <http://www.soccomas.org/Ontologies/SOCCOMAS/SCMDBMD#SC_MDB_MD_0000000004> | <http://www.morphdbase.de/resource/dfa58777-20190122-md-1-d_1_1#SC_MDB_MD_0000000094_4> |
| <http://www.morphdbase.de/resource/dfa58777-20190122-md-1-d_1_1>               | <http://www.soccomas.org/Ontologies/SOCCOMAS/SCMDBMD#SC_MDB_MD_0000000004> | <http://www.morphdbase.de/resource/dfa58777-20190122-md-1-d_1_1#SC_MDB_MD_0000000094_5> |
| <http://www.morphdbase.de/resource/dfa58777-20190122-md-1-d_1_1>               | <http://www.soccomas.org/Ontologies/SOCCOMAS/SCMDBMD#SC_MDB_MD_0000000004> | <http://www.morphdbase.de/resource/dfa58777-20190122-md-1-d_1_1#SC_MDB_MD_0000000094_6> |
| <http://www.morphdbase.de/resource/dfa58777-20190122-md-1-d_1_1>               | <http://www.soccomas.org/Ontologies/SOCCOMAS/SCBasic#SC_BASIC_0000001257>  | <http://www.morphdbase.de/resource/dfa58777-20190122-md-1-d_1_1#SC_BASIC_0000001357_1>  |
| <http://www.morphdbase.de/resource/dfa58777-20190122-md-1-d_1_1>               | <http://www.soccomas.org/Ontologies/SOCCOMAS/SCBasic#SC_BASIC_0000001282>  | <http://www.morphdbase.de/resource/dfa58777-20190122-md-1-d_1_1#SC_BASIC_0000001519_1>  |
| <http://www.morphdbase.de/resource/dfa58777-20190122-md-1-d_1_1>               | <http://purl.org/pav/createdOn>                                            | "22.01.2019"                                                                            |
| <http://www.morphdbase.de/resource/dfa58777-20190122-md-1-d_1_1>               | <http://purl.org/pav/createdBy>                                            | <http://www.morphdbase.de/resource/dfa58777#SC_BASIC_0000001748_1>                      |
| <http://www.morphdbase.de/resource/dfa58777-20190122-md-1-d_1_1>               | <http://purl.org/spar/pso/withStatus>                                      | <http://www.soccomas.org/Ontologies/SOCCOMAS/SCBasic#SC_BASIC_0000001656>               |
| <http://www.morphdbase.de/resource/dfa58777-20190122-md-1-d_1_1>               | <http://www.soccomas.org/Ontologies/SOCCOMAS/SCBasic#SC_BASIC_0000001383>  | <http://www.soccomas.org/Ontologies/SOCCOMAS/SCMDBBasic#SC_MDB_BASIC_0000000030>        |
| <http://www.morphdbase.de/resource/dfa58777-20190122-md-1-d_1_1>               | <http://www.soccomas.org/Ontologies/SOCCOMAS/SCBasic#SC_BASIC_0000001408>  | <http://www.morphdbase.de/resource/dfa58777-20190122-md-1-d_1_1#SC_BASIC_0000001510_1>  |
| <http://www.morphdbase.de/resource/dfa58777-20190122-md-1-d_1_1>               | <http://www.soccomas.org/Ontologies/SOCCOMAS/SCMDBMD#SC_MDB_MD_0000000005> | <http://www.morphdbase.de/resource/dfa58777-20190122-md-1-d_1_1#SC_MDB_MD_0000000092_1> |
| <http://www.morphdbase.de/resource/dfa58777-20190122-md-1-d_1_1>               | <http://www.soccomas.org/Ontologies/SOCCOMAS/SCBasic#SC_BASIC_0000001565>  | <http://www.morphdbase.de/resource/dfa58777-20190122-md-1-d_1_1#SC_BASIC_0000001446_1>  |
| <http://www.morphdbase.de/resource/dfa58777-20190122-md-1-d_1_1>               | <http://www.soccomas.org/Ontologies/SOCCOMAS/SCBasic#SC_BASIC_0000001333>  | <http://www.morphdbase.de/resource/dfa58777-20190122-md-1-d_1_1#SC_BASIC_0000001335_1>  |
| <http://www.morphdbase.de/resource/dfa58777-20190122-md-1-d_1_1>               | <http://www.soccomas.org/Ontologies/SOCCOMAS/SCMDBMD#SC_MDB_MD_0000000117> | <http://www.morphdbase.de/resource/dfa58777-20190122-md-1-d_1_1#SC_MDB_MD_0000000120_1> |
| <http://www.morphdbase.de/resource/dfa58777-20190122-md-1-d_1_1>               | <http://www.soccomas.org/Ontologies/SOCCOMAS/SCBasic#SC_BASIC_0000001601>  | <http://www.morphdbase.de/resource/dfa58777-20190122-md-1-d_1_1#SC_BASIC_0000001494_1>  |
| <http://www.morphdbase.de/resource/dfa58777-20190122-md-1-d_1_1>               | <http://www.soccomas.org/Ontologies/SOCCOMAS/SCBasic#SC_BASIC_0000001584>  | <http://www.morphdbase.de/resource/dfa58777-20190122-md-1-d_1_1#SC_BASIC_0000001517_1>  |
| <http://www.morphdbase.de/resource/dfa58777-20190122-md-1-d_1_1>               | <http://www.soccomas.org/Ontologies/SOCCOMAS/SCMDBMD#SC_MDB_MD_0000000007> | <http://www.morphdbase.de/resource/dfa58777-20190122-md-1-d_1_1#SC_MDB_MD_0000000093_1> |
| <http://www.morphdbase.de/resource/dfa58777-20190122-md-1-d_1_1>               | <http://www.soccomas.org/Ontologies/SOCCOMAS/SCBasic#SC_BASIC_0000001314>  | <http://www.morphdbase.de/resource/dfa58777-20190122-md-1-d_1_1#SC_BASIC_0000001539_1>  |
| <http://www.morphdbase.de/resource/dfa58777-20190122-md-1-d_1_1>               | <http://www.soccomas.org/Ontologies/SOCCOMAS/SCBasic#SC_BASIC_0000001286>  | <http://www.morphdbase.de/resource/dfa58777-20190122-md-1-d_1_1#SC_BASIC_0000001529_1>  |
| <http://www.morphdbase.de/resource/dfa58777-20190122-md-1-d_1_1>               | <http://www.soccomas.org/Ontologies/SOCCOMAS/SCBasic#SC_BASIC_0000001566>  | <http://www.morphdbase.de/resource/dfa58777-20190122-md-1-d_1_1#SC_BASIC_0000001506_1>  |
| <http://www.morphdbase.de/resource/dfa58777-20190122-md-1-d_1_1>               | <http://www.soccomas.org/Ontologies/SOCCOMAS/SCMDBMD#SC_MDB_MD_0000000008> | <http://www.morphdbase.de/resource/dfa58777-20190122-md-1-d_1_1#SC_MDB_MD_0000000024_1> |
| <http://www.morphdbase.de/resource/dfa58777-20190122-md-1-d_1_1>               | <http://www.soccomas.org/Ontologies/SOCCOMAS/SCMDBMD#SC_MDB_MD_0000000008> | <http://www.morphdbase.de/resource/dfa58777-20190122-md-1-d_1_1#SC_MDB_MD_0000000068_1> |
| <http://www.morphdbase.de/resource/dfa58777-20190122-md-1-d_1_1>               | <http://www.soccomas.org/Ontologies/SOCCOMAS/SCMDBMD#SC_MDB_MD_0000000008> | <http://www.morphdbase.de/resource/dfa58777-20190122-md-1-d_1_1#SC_MDB_MD_0000000010_1> |
| <http://www.morphdbase.de/resource/dfa58777-20190122-md-1-d_1_1>               | <http://www.soccomas.org/Ontologies/SOCCOMAS/SCMDBMD#SC_MDB_MD_0000000008> | <http://www.morphdbase.de/resource/dfa58777-20190122-md-1-d_1_1#SC_MDB_MD_0000000047_1> |
| <http://www.morphdbase.de/resource/dfa58777-20190122-md-1-d_1_1>               | <http://www.soccomas.org/Ontologies/SOCCOMAS/SCMDBMD#SC_MDB_MD_0000000008> | <http://www.morphdbase.de/resource/dfa58777-20190122-md-1-d_1_1#SC_MDB_MD_0000000067_1> |
| <http://www.morphdbase.de/resource/dfa58777-20190122-md-1-d_1_1>               | <http://www.soccomas.org/Ontologies/SOCCOMAS/SCMDBMD#SC_MDB_MD_0000000008> | <http://www.morphdbase.de/resource/dfa58777-20190122-md-1-d_1_1#SC_MDB_MD_0000000052_1> |
| <http://www.morphdbase.de/resource/dfa58777-20190122-md-1-d_1_1>               | <http://www.soccomas.org/Ontologies/SOCCOMAS/SCMDBMD#SC_MDB_MD_0000000008> | <http://www.morphdbase.de/resource/dfa58777-20190122-md-1-d_1_1#SC_MDB_MD_0000000063_1> |
| <http://www.morphdbase.de/resource/dfa58777-20190122-md-1-d_1_1>               | <http://www.soccomas.org/Ontologies/SOCCOMAS/SCMDBMD#SC_MDB_MD_0000000008> | <http://www.morphdbase.de/resource/dfa58777-20190122-md-1-d_1_1#SC_MDB_MD_0000000077_1> |
| <http://www.morphdbase.de/resource/dfa58777-20190122-md-1-d_1_1>               | <http://www.soccomas.org/Ontologies/SOCCOMAS/SCMDBMD#SC_MDB_MD_0000000008> | <http://www.morphdbase.de/resource/dfa58777-20190122-md-1-d_1_1#SC_MDB_MD_0000000053_1> |
| <http://www.morphdbase.de/resource/dfa58777-20190122-md-1-d_1_1>               | <http://www.soccomas.org/Ontologies/SOCCOMAS/SCMDBMD#SC_MDB_MD_0000000008> | <http://www.morphdbase.de/resource/dfa58777-20190122-md-1-d_1_1#SC_MDB_MD_0000000025_1> |
| <http://www.morphdbase.de/resource/dfa58777-20190122-md-1-d_1_1>               | <http://www.soccomas.org/Ontologies/SOCCOMAS/SCMDBMD#SC_MDB_MD_0000000008> | <http://www.morphdbase.de/resource/dfa58777-20190122-md-1-d_1_1#SC_MDB_MD_0000000069_1> |
| <http://www.morphdbase.de/resource/dfa58777-20190122-md-1-d_1_1>               | <http://www.soccomas.org/Ontologies/SOCCOMAS/SCMDBMD#SC_MDB_MD_0000000008> | <http://www.morphdbase.de/resource/dfa58777-20190122-md-1-d_1_1#SC_MDB_MD_0000000071_1> |
| <http://www.morphdbase.de/resource/dfa58777-20190122-md-1-d_1_1>               | <http://www.soccomas.org/Ontologies/SOCCOMAS/SCMDBMD#SC_MDB_MD_0000000008> | <http://www.morphdbase.de/resource/dfa58777-20190122-md-1-d_1_1#SC_MDB_MD_0000000074_1> |
| <http://www.morphdbase.de/resource/dfa58777-20190122-md-1-d_1_1>               | <http://www.soccomas.org/Ontologies/SOCCOMAS/SCMDBMD#SC_MDB_MD_0000000008> | <http://www.morphdbase.de/resource/dfa58777-20190122-md-1-d_1_1#SC_MDB_MD_0000000086_1> |
| <http://www.morphdbase.de/resource/dfa58777-20190122-md-1-d_1_1>               | <http://www.soccomas.org/Ontologies/SOCCOMAS/SCMDBMD#SC_MDB_MD_0000000008> | <http://www.morphdbase.de/resource/dfa58777-20190122-md-1-d_1_1#SC_MDB_MD_0000000087_1> |
| <http://www.morphdbase.de/resource/dfa58777-20190122-md-1-d_1_1>               | <http://www.soccomas.org/Ontologies/SOCCOMAS/SCMDBMD#SC_MDB_MD_0000000008> | <http://www.morphdbase.de/resource/dfa58777-20190122-md-1-d_1_1#SC_MDB_MD_0000000079_1> |
| <http://www.morphdbase.de/resource/dfa58777-20190122-md-1-d_1_1>               | <http://www.soccomas.org/Ontologies/SOCCOMAS/SCMDBMD#SC_MDB_MD_0000000008> | <http://www.morphdbase.de/resource/dfa58777-20190122-md-1-d_1_1#SC_MDB_MD_0000000079_2> |
| <http://www.morphdbase.de/resource/dfa58777-20190122-md-1-d_1_1>               | <http://www.soccomas.org/Ontologies/SOCCOMAS/SCMDBMD#SC_MDB_MD_0000000008> | <http://www.morphdbase.de/resource/dfa58777-20190122-md-1-d_1_1#SC_MDB_MD_0000000052_2> |
| <http://www.morphdbase.de/resource/dfa58777-20190122-md-1-d_1_1>               | <http://www.soccomas.org/Ontologies/SOCCOMAS/SCMDBMD#SC_MDB_MD_0000000008> | <http://www.morphdbase.de/resource/dfa58777-20190122-md-1-d_1_1#SC_MDB_MD_0000000086_2> |
| <http://www.morphdbase.de/resource/dfa58777-20190122-md-1-d_1_1>               | <http://www.soccomas.org/Ontologies/SOCCOMAS/SCMDBMD#SC_MDB_MD_0000000008> | <http://www.morphdbase.de/resource/dfa58777-20190122-md-1-d_1_1#SC_MDB_MD_0000000053_2> |
| <http://www.morphdbase.de/resource/dfa58777-20190122-md-1-d_1_1>               | <http://www.soccomas.org/Ontologies/SOCCOMAS/SCMDBMD#SC_MDB_MD_0000000008> | <http://www.morphdbase.de/resource/dfa58777-20190122-md-1-d_1_1#SC_MDB_MD_0000000025_2> |
| <http://www.morphdbase.de/resource/dfa58777-20190122-md-1-d_1_1>               | <http://www.soccomas.org/Ontologies/SOCCOMAS/SCMDBMD#SC_MDB_MD_0000000008> | <http://www.morphdbase.de/resource/dfa58777-20190122-md-1-d_1_1#SC_MDB_MD_0000000074_2> |
| <http://www.morphdbase.de/resource/dfa58777-20190122-md-1-d_1_1>               | <http://www.soccomas.org/Ontologies/SOCCOMAS/SCMDBMD#SC_MDB_MD_0000000008> | <http://www.morphdbase.de/resource/dfa58777-20190122-md-1-d_1_1#SC_MDB_MD_0000000069_2> |
| <http://www.morphdbase.de/resource/dfa58777-20190122-md-1-d_1_1>               | <http://www.soccomas.org/Ontologies/SOCCOMAS/SCMDBMD#SC_MDB_MD_0000000008> | <http://www.morphdbase.de/resource/dfa58777-20190122-md-1-d_1_1#SC_MDB_MD_0000000077_2> |
| <http://www.morphdbase.de/resource/dfa58777-20190122-md-1-d_1_1>               | <http://www.soccomas.org/Ontologies/SOCCOMAS/SCMDBMD#SC_MDB_MD_0000000008> | <http://www.morphdbase.de/resource/dfa58777-20190122-md-1-d_1_1#SC_MDB_MD_0000000067_2> |
| <http://www.morphdbase.de/resource/dfa58777-20190122-md-1-d_1_1>               | <http://www.soccomas.org/Ontologies/SOCCOMAS/SCMDBMD#SC_MDB_MD_0000000008> | <http://www.morphdbase.de/resource/dfa58777-20190122-md-1-d_1_1#SC_MDB_MD_0000000047_2> |
| <http://www.morphdbase.de/resource/dfa58777-20190122-md-1-d_1_1>               | <http://www.soccomas.org/Ontologies/SOCCOMAS/SCMDBMD#SC_MDB_MD_0000000008> | <http://www.morphdbase.de/resource/dfa58777-20190122-md-1-d_1_1#SC_MDB_MD_0000000010_2> |
| <http://www.morphdbase.de/resource/dfa58777-20190122-md-1-d_1_1>               | <http://www.soccomas.org/Ontologies/SOCCOMAS/SCMDBMD#SC_MDB_MD_0000000008> | <http://www.morphdbase.de/resource/dfa58777-20190122-md-1-d_1_1#SC_MDB_MD_0000000063_2> |
| <http://www.morphdbase.de/resource/dfa58777-20190122-md-1-d_1_1>               | <http://www.soccomas.org/Ontologies/SOCCOMAS/SCMDBMD#SC_MDB_MD_0000000008> | <http://www.morphdbase.de/resource/dfa58777-20190122-md-1-d_1_1#SC_MDB_MD_0000000087_2> |
| <http://www.morphdbase.de/resource/dfa58777-20190122-md-1-d_1_1>               | <http://www.soccomas.org/Ontologies/SOCCOMAS/SCMDBMD#SC_MDB_MD_0000000008> | <http://www.morphdbase.de/resource/dfa58777-20190122-md-1-d_1_1#SC_MDB_MD_0000000068_2> |
| <http://www.morphdbase.de/resource/dfa58777-20190122-md-1-d_1_1>               | <http://www.soccomas.org/Ontologies/SOCCOMAS/SCMDBMD#SC_MDB_MD_0000000008> | <http://www.morphdbase.de/resource/dfa58777-20190122-md-1-d_1_1#SC_MDB_MD_0000000071_2> |
| <http://www.morphdbase.de/resource/dfa58777-20190122-md-1-d_1_1>               | <http://www.soccomas.org/Ontologies/SOCCOMAS/SCMDBMD#SC_MDB_MD_0000000008> | <http://www.morphdbase.de/resource/dfa58777-20190122-md-1-d_1_1#SC_MDB_MD_0000000010_3> |
| <http://www.morphdbase.de/resource/dfa58777-20190122-md-1-d_1_1>               | <http://www.soccomas.org/Ontologies/SOCCOMAS/SCMDBMD#SC_MDB_MD_0000000008> | <http://www.morphdbase.de/resource/dfa58777-20190122-md-1-d_1_1#SC_MDB_MD_0000000053_3> |
| <http://www.morphdbase.de/resource/dfa58777-20190122-md-1-d_1_1>               | <http://www.soccomas.org/Ontologies/SOCCOMAS/SCMDBMD#SC_MDB_MD_0000000008> | <http://www.morphdbase.de/resource/dfa58777-20190122-md-1-d_1_1#SC_MDB_MD_0000000052_3> |
| <http://www.morphdbase.de/resource/dfa58777-20190122-md-1-d_1_1>               | <http://www.soccomas.org/Ontologies/SOCCOMAS/SCMDBMD#SC_MDB_MD_0000000008> | <http://www.morphdbase.de/resource/dfa58777-20190122-md-1-d_1_1#SC_MDB_MD_0000000025_3> |
| <http://www.morphdbase.de/resource/dfa58777-20190122-md-1-d_1_1>               | <http://www.soccomas.org/Ontologies/SOCCOMAS/SCMDBMD#SC_MDB_MD_0000000008> | <http://www.morphdbase.de/resource/dfa58777-20190122-md-1-d_1_1#SC_MDB_MD_0000000069_3> |
| <http://www.morphdbase.de/resource/dfa58777-20190122-md-1-d_1_1>               | <http://www.soccomas.org/Ontologies/SOCCOMAS/SCMDBMD#SC_MDB_MD_0000000008> | <http://www.morphdbase.de/resource/dfa58777-20190122-md-1-d_1_1#SC_MDB_MD_0000000067_3> |
| <http://www.morphdbase.de/resource/dfa58777-20190122-md-1-d_1_1>               | <http://www.soccomas.org/Ontologies/SOCCOMAS/SCMDBMD#SC_MDB_MD_0000000008> | <http://www.morphdbase.de/resource/dfa58777-20190122-md-1-d_1_1#SC_MDB_MD_0000000047_3> |
| <http://www.morphdbase.de/resource/dfa58777-20190122-md-1-d_1_1>               | <http://www.soccomas.org/Ontologies/SOCCOMAS/SCMDBMD#SC_MDB_MD_0000000008> | <http://www.morphdbase.de/resource/dfa58777-20190122-md-1-d_1_1#SC_MDB_MD_0000000071_3> |
| <http://www.morphdbase.de/resource/dfa58777-20190122-md-1-d_1_1>               | <http://www.soccomas.org/Ontologies/SOCCOMAS/SCMDBMD#SC_MDB_MD_0000000008> | <http://www.morphdbase.de/resource/dfa58777-20190122-md-1-d_1_1#SC_MDB_MD_0000000063_3> |
| <http://www.morphdbase.de/resource/dfa58777-20190122-md-1-d_1_1>               | <http://www.soccomas.org/Ontologies/SOCCOMAS/SCMDBMD#SC_MDB_MD_0000000008> | <http://www.morphdbase.de/resource/dfa58777-20190122-md-1-d_1_1#SC_MDB_MD_0000000087_3> |
| <http://www.morphdbase.de/resource/dfa58777-20190122-md-1-d_1_1>               | <http://www.soccomas.org/Ontologies/SOCCOMAS/SCMDBMD#SC_MDB_MD_0000000008> | <http://www.morphdbase.de/resource/dfa58777-20190122-md-1-d_1_1#SC_MDB_MD_0000000077_3> |
| <http://www.morphdbase.de/resource/dfa58777-20190122-md-1-d_1_1>               | <http://www.soccomas.org/Ontologies/SOCCOMAS/SCMDBMD#SC_MDB_MD_0000000008> | <http://www.morphdbase.de/resource/dfa58777-20190122-md-1-d_1_1#SC_MDB_MD_0000000086_3> |
| <http://www.morphdbase.de/resource/dfa58777-20190122-md-1-d_1_1>               | <http://www.soccomas.org/Ontologies/SOCCOMAS/SCMDBMD#SC_MDB_MD_0000000008> | <http://www.morphdbase.de/resource/dfa58777-20190122-md-1-d_1_1#SC_MDB_MD_0000000079_3> |
| <http://www.morphdbase.de/resource/dfa58777-20190122-md-1-d_1_1>               | <http://www.soccomas.org/Ontologies/SOCCOMAS/SCMDBMD#SC_MDB_MD_0000000008> | <http://www.morphdbase.de/resource/dfa58777-20190122-md-1-d_1_1#SC_MDB_MD_0000000074_3> |
| <http://www.morphdbase.de/resource/dfa58777-20190122-md-1-d_1_1>               | <http://www.soccomas.org/Ontologies/SOCCOMAS/SCMDBMD#SC_MDB_MD_0000000008> | <http://www.morphdbase.de/resource/dfa58777-20190122-md-1-d_1_1#SC_MDB_MD_0000000068_3> |
| <http://www.morphdbase.de/resource/dfa58777-20190122-md-1-d_1_1>               | <http://www.soccomas.org/Ontologies/SOCCOMAS/SCMDBMD#SC_MDB_MD_0000000008> | <http://www.morphdbase.de/resource/dfa58777-20190122-md-1-d_1_1#SC_MDB_MD_0000000069_4> |
| <http://www.morphdbase.de/resource/dfa58777-20190122-md-1-d_1_1>               | <http://www.soccomas.org/Ontologies/SOCCOMAS/SCMDBMD#SC_MDB_MD_0000000008> | <http://www.morphdbase.de/resource/dfa58777-20190122-md-1-d_1_1#SC_MDB_MD_0000000086_4> |
| <http://www.morphdbase.de/resource/dfa58777-20190122-md-1-d_1_1>               | <http://www.soccomas.org/Ontologies/SOCCOMAS/SCMDBMD#SC_MDB_MD_0000000008> | <http://www.morphdbase.de/resource/dfa58777-20190122-md-1-d_1_1#SC_MDB_MD_0000000053_4> |
| <http://www.morphdbase.de/resource/dfa58777-20190122-md-1-d_1_1>               | <http://www.soccomas.org/Ontologies/SOCCOMAS/SCMDBMD#SC_MDB_MD_0000000008> | <http://www.morphdbase.de/resource/dfa58777-20190122-md-1-d_1_1#SC_MDB_MD_0000000074_4> |
| <http://www.morphdbase.de/resource/dfa58777-20190122-md-1-d_1_1>               | <http://www.soccomas.org/Ontologies/SOCCOMAS/SCMDBMD#SC_MDB_MD_0000000008> | <http://www.morphdbase.de/resource/dfa58777-20190122-md-1-d_1_1#SC_MDB_MD_0000000067_4> |
| <http://www.morphdbase.de/resource/dfa58777-20190122-md-1-d_1_1>               | <http://www.soccomas.org/Ontologies/SOCCOMAS/SCMDBMD#SC_MDB_MD_0000000008> | <http://www.morphdbase.de/resource/dfa58777-20190122-md-1-d_1_1#SC_MDB_MD_0000000063_4> |
| <http://www.morphdbase.de/resource/dfa58777-20190122-md-1-d_1_1>               | <http://www.soccomas.org/Ontologies/SOCCOMAS/SCMDBMD#SC_MDB_MD_0000000008> | <http://www.morphdbase.de/resource/dfa58777-20190122-md-1-d_1_1#SC_MDB_MD_0000000068_4> |
| <http://www.morphdbase.de/resource/dfa58777-20190122-md-1-d_1_1>               | <http://www.soccomas.org/Ontologies/SOCCOMAS/SCMDBMD#SC_MDB_MD_0000000008> | <http://www.morphdbase.de/resource/dfa58777-20190122-md-1-d_1_1#SC_MDB_MD_0000000025_4> |
| <http://www.morphdbase.de/resource/dfa58777-20190122-md-1-d_1_1>               | <http://www.soccomas.org/Ontologies/SOCCOMAS/SCMDBMD#SC_MDB_MD_0000000008> | <http://www.morphdbase.de/resource/dfa58777-20190122-md-1-d_1_1#SC_MDB_MD_0000000071_4> |
| <http://www.morphdbase.de/resource/dfa58777-20190122-md-1-d_1_1>               | <http://www.soccomas.org/Ontologies/SOCCOMAS/SCMDBMD#SC_MDB_MD_0000000008> | <http://www.morphdbase.de/resource/dfa58777-20190122-md-1-d_1_1#SC_MDB_MD_0000000077_4> |
| <http://www.morphdbase.de/resource/dfa58777-20190122-md-1-d_1_1>               | <http://www.soccomas.org/Ontologies/SOCCOMAS/SCMDBMD#SC_MDB_MD_0000000008> | <http://www.morphdbase.de/resource/dfa58777-20190122-md-1-d_1_1#SC_MDB_MD_0000000047_4> |
| <http://www.morphdbase.de/resource/dfa58777-20190122-md-1-d_1_1>               | <http://www.soccomas.org/Ontologies/SOCCOMAS/SCMDBMD#SC_MDB_MD_0000000008> | <http://www.morphdbase.de/resource/dfa58777-20190122-md-1-d_1_1#SC_MDB_MD_0000000087_4> |
| <http://www.morphdbase.de/resource/dfa58777-20190122-md-1-d_1_1>               | <http://www.soccomas.org/Ontologies/SOCCOMAS/SCMDBMD#SC_MDB_MD_0000000008> | <http://www.morphdbase.de/resource/dfa58777-20190122-md-1-d_1_1#SC_MDB_MD_0000000079_4> |
| <http://www.morphdbase.de/resource/dfa58777-20190122-md-1-d_1_1>               | <http://www.soccomas.org/Ontologies/SOCCOMAS/SCMDBMD#SC_MDB_MD_0000000008> | <http://www.morphdbase.de/resource/dfa58777-20190122-md-1-d_1_1#SC_MDB_MD_0000000052_4> |
| <http://www.morphdbase.de/resource/dfa58777-20190122-md-1-d_1_1>               | <http://www.soccomas.org/Ontologies/SOCCOMAS/SCMDBMD#SC_MDB_MD_0000000008> | <http://www.morphdbase.de/resource/dfa58777-20190122-md-1-d_1_1#SC_MDB_MD_0000000010_4> |
| <http://www.morphdbase.de/resource/dfa58777-20190122-md-1-d_1_1>               | <http://www.soccomas.org/Ontologies/SOCCOMAS/SCMDBMD#SC_MDB_MD_0000000008> | <http://www.morphdbase.de/resource/dfa58777-20190122-md-1-d_1_1#SC_MDB_MD_0000000067_5> |
| <http://www.morphdbase.de/resource/dfa58777-20190122-md-1-d_1_1>               | <http://www.soccomas.org/Ontologies/SOCCOMAS/SCMDBMD#SC_MDB_MD_0000000008> | <http://www.morphdbase.de/resource/dfa58777-20190122-md-1-d_1_1#SC_MDB_MD_0000000063_5> |
| <http://www.morphdbase.de/resource/dfa58777-20190122-md-1-d_1_1>               | <http://www.soccomas.org/Ontologies/SOCCOMAS/SCMDBMD#SC_MDB_MD_0000000008> | <http://www.morphdbase.de/resource/dfa58777-20190122-md-1-d_1_1#SC_MDB_MD_0000000077_5> |
| <http://www.morphdbase.de/resource/dfa58777-20190122-md-1-d_1_1>               | <http://www.soccomas.org/Ontologies/SOCCOMAS/SCMDBMD#SC_MDB_MD_0000000008> | <http://www.morphdbase.de/resource/dfa58777-20190122-md-1-d_1_1#SC_MDB_MD_0000000025_5> |
| <http://www.morphdbase.de/resource/dfa58777-20190122-md-1-d_1_1>               | <http://www.soccomas.org/Ontologies/SOCCOMAS/SCMDBMD#SC_MDB_MD_0000000008> | <http://www.morphdbase.de/resource/dfa58777-20190122-md-1-d_1_1#SC_MDB_MD_0000000086_5> |
| <http://www.morphdbase.de/resource/dfa58777-20190122-md-1-d_1_1>               | <http://www.soccomas.org/Ontologies/SOCCOMAS/SCMDBMD#SC_MDB_MD_0000000008> | <http://www.morphdbase.de/resource/dfa58777-20190122-md-1-d_1_1#SC_MDB_MD_0000000047_5> |
| <http://www.morphdbase.de/resource/dfa58777-20190122-md-1-d_1_1>               | <http://www.soccomas.org/Ontologies/SOCCOMAS/SCMDBMD#SC_MDB_MD_0000000008> | <http://www.morphdbase.de/resource/dfa58777-20190122-md-1-d_1_1#SC_MDB_MD_0000000071_5> |
| <http://www.morphdbase.de/resource/dfa58777-20190122-md-1-d_1_1>               | <http://www.soccomas.org/Ontologies/SOCCOMAS/SCMDBMD#SC_MDB_MD_0000000008> | <http://www.morphdbase.de/resource/dfa58777-20190122-md-1-d_1_1#SC_MDB_MD_0000000087_5> |
| <http://www.morphdbase.de/resource/dfa58777-20190122-md-1-d_1_1>               | <http://www.soccomas.org/Ontologies/SOCCOMAS/SCMDBMD#SC_MDB_MD_0000000008> | <http://www.morphdbase.de/resource/dfa58777-20190122-md-1-d_1_1#SC_MDB_MD_0000000074_5> |
| <http://www.morphdbase.de/resource/dfa58777-20190122-md-1-d_1_1>               | <http://www.soccomas.org/Ontologies/SOCCOMAS/SCMDBMD#SC_MDB_MD_0000000008> | <http://www.morphdbase.de/resource/dfa58777-20190122-md-1-d_1_1#SC_MDB_MD_0000000079_5> |
| <http://www.morphdbase.de/resource/dfa58777-20190122-md-1-d_1_1>               | <http://www.soccomas.org/Ontologies/SOCCOMAS/SCMDBMD#SC_MDB_MD_0000000008> | <http://www.morphdbase.de/resource/dfa58777-20190122-md-1-d_1_1#SC_MDB_MD_0000000052_5> |
| <http://www.morphdbase.de/resource/dfa58777-20190122-md-1-d_1_1>               | <http://www.soccomas.org/Ontologies/SOCCOMAS/SCMDBMD#SC_MDB_MD_0000000008> | <http://www.morphdbase.de/resource/dfa58777-20190122-md-1-d_1_1#SC_MDB_MD_0000000068_5> |
| <http://www.morphdbase.de/resource/dfa58777-20190122-md-1-d_1_1>               | <http://www.soccomas.org/Ontologies/SOCCOMAS/SCMDBMD#SC_MDB_MD_0000000008> | <http://www.morphdbase.de/resource/dfa58777-20190122-md-1-d_1_1#SC_MDB_MD_0000000069_5> |
| <http://www.morphdbase.de/resource/dfa58777-20190122-md-1-d_1_1>               | <http://www.soccomas.org/Ontologies/SOCCOMAS/SCMDBMD#SC_MDB_MD_0000000008> | <http://www.morphdbase.de/resource/dfa58777-20190122-md-1-d_1_1#SC_MDB_MD_0000000010_5> |
| <http://www.morphdbase.de/resource/dfa58777-20190122-md-1-d_1_1>               | <http://www.soccomas.org/Ontologies/SOCCOMAS/SCMDBMD#SC_MDB_MD_0000000008> | <http://www.morphdbase.de/resource/dfa58777-20190122-md-1-d_1_1#SC_MDB_MD_0000000053_5> |
| <http://www.morphdbase.de/resource/dfa58777-20190122-md-1-d_1_1>               | <http://www.soccomas.org/Ontologies/SOCCOMAS/SCMDBMD#SC_MDB_MD_0000000008> | <http://www.morphdbase.de/resource/dfa58777-20190122-md-1-d_1_1#SC_MDB_MD_0000000111_1> |
| <http://www.morphdbase.de/resource/dfa58777-20190122-md-1-d_1_1>               | <http://www.soccomas.org/Ontologies/SOCCOMAS/SCMDBMD#SC_MDB_MD_0000000008> | <http://www.morphdbase.de/resource/dfa58777-20190122-md-1-d_1_1#SC_MDB_MD_0000000025_6> |
| <http://www.morphdbase.de/resource/dfa58777-20190122-md-1-d_1_1>               | <http://www.soccomas.org/Ontologies/SOCCOMAS/SCMDBMD#SC_MDB_MD_0000000008> | <http://www.morphdbase.de/resource/dfa58777-20190122-md-1-d_1_1#SC_MDB_MD_0000000112_1> |
| <http://www.morphdbase.de/resource/dfa58777-20190122-md-1-d_1_1>               | <http://www.soccomas.org/Ontologies/SOCCOMAS/SCMDBMD#SC_MDB_MD_0000000065> | <http://www.morphdbase.de/resource/dfa58777-20190122-md-1-d_1_1#SC_MDB_MD_0000000064_1> |
| <http://www.morphdbase.de/resource/dfa58777-20190122-md-1-d_1_1>               | <http://www.soccomas.org/Ontologies/SOCCOMAS/SCMDBMD#SC_MDB_MD_0000000065> | <http://www.morphdbase.de/resource/dfa58777-20190122-md-1-d_1_1#SC_MDB_MD_0000000064_2> |
| <http://www.morphdbase.de/resource/dfa58777-20190122-md-1-d_1_1>               | <http://www.soccomas.org/Ontologies/SOCCOMAS/SCMDBMD#SC_MDB_MD_0000000065> | <http://www.morphdbase.de/resource/dfa58777-20190122-md-1-d_1_1#SC_MDB_MD_0000000064_3> |
| <http://www.morphdbase.de/resource/dfa58777-20190122-md-1-d_1_1>               | <http://www.soccomas.org/Ontologies/SOCCOMAS/SCMDBMD#SC_MDB_MD_0000000065> | <http://www.morphdbase.de/resource/dfa58777-20190122-md-1-d_1_1#SC_MDB_MD_0000000064_4> |
| <http://www.morphdbase.de/resource/dfa58777-20190122-md-1-d_1_1>               | <http://www.soccomas.org/Ontologies/SOCCOMAS/SCMDBMD#SC_MDB_MD_0000000065> | <http://www.morphdbase.de/resource/dfa58777-20190122-md-1-d_1_1#SC_MDB_MD_0000000064_5> |
| <http://www.morphdbase.de/resource/dfa58777-20190122-md-1-d_1_1>               | <http://www.soccomas.org/Ontologies/SOCCOMAS/SCMDBMD#SC_MDB_MD_0000000065> | <http://www.morphdbase.de/resource/dfa58777-20190122-md-1-d_1_1#SC_MDB_MD_0000000064_6> |
| <http://www.morphdbase.de/resource/dfa58777-20190122-md-1-d_1_1>               | <http://www.soccomas.org/Ontologies/SOCCOMAS/SCMDBMD#SC_MDB_MD_0000000065> | <http://www.morphdbase.de/resource/dfa58777-20190122-md-1-d_1_1#SC_MDB_MD_0000000064_7> |
| <http://www.morphdbase.de/resource/dfa58777-20190122-md-1-d_1_1>               | <http://www.soccomas.org/Ontologies/SOCCOMAS/SCMDBMD#SC_MDB_MD_0000000012> | <http://www.morphdbase.de/resource/dfa58777-20190122-md-1-d_1_1#SC_MDB_MD_0000000098_1> |
| <http://www.morphdbase.de/resource/dfa58777-20190122-md-1-d_1_1>               | <http://www.soccomas.org/Ontologies/SOCCOMAS/SCMDBMD#SC_MDB_MD_0000000012> | <http://www.morphdbase.de/resource/dfa58777-20190122-md-1-d_1_1#SC_MDB_MD_0000000098_2> |
| <http://www.morphdbase.de/resource/dfa58777-20190122-md-1-d_1_1>               | <http://www.soccomas.org/Ontologies/SOCCOMAS/SCMDBMD#SC_MDB_MD_0000000012> | <http://www.morphdbase.de/resource/dfa58777-20190122-md-1-d_1_1#SC_MDB_MD_0000000098_3> |
| <http://www.morphdbase.de/resource/dfa58777-20190122-md-1-d_1_1>               | <http://www.soccomas.org/Ontologies/SOCCOMAS/SCMDBMD#SC_MDB_MD_0000000012> | <http://www.morphdbase.de/resource/dfa58777-20190122-md-1-d_1_1#SC_MDB_MD_0000000098_4> |
| <http://www.morphdbase.de/resource/dfa58777-20190122-md-1-d_1_1>               | <http://www.soccomas.org/Ontologies/SOCCOMAS/SCMDBMD#SC_MDB_MD_0000000012> | <http://www.morphdbase.de/resource/dfa58777-20190122-md-1-d_1_1#SC_MDB_MD_0000000098_5> |
| <http://www.morphdbase.de/resource/dfa58777-20190122-md-1-d_1_1>               | <http://www.soccomas.org/Ontologies/SOCCOMAS/SCMDBMD#SC_MDB_MD_0000000012> | <http://www.morphdbase.de/resource/dfa58777-20190122-md-1-d_1_1#SC_MDB_MD_0000000098_6> |
| <http://www.morphdbase.de/resource/dfa58777-20190122-md-1-d_1_1>               | <http://www.soccomas.org/Ontologies/SOCCOMAS/SCMDBMD#SC_MDB_MD_0000000012> | <http://www.morphdbase.de/resource/dfa58777-20190122-md-1-d_1_1#SC_MDB_MD_0000000098_7> |
| <http://www.morphdbase.de/resource/dfa58777-20190122-md-1-d_1_1#IAO_0000315_1> | <http://www.w3.org/1999/02/22-rdf-syntax-ns#type>                          | <http://www.w3.org/2002/07/owl#NamedIndividual>                                         |
| <http://www.morphdbase.de/resource/1b658693-20190124-md-1-d_1_1#IAO_0000315_1> | <http://purl.org/dc/terms/description>                                     | "Abstract text here."                                                                    |
| <http://www.morphdbase.de/resource/dfa58777-20190122-md-1-d_1_1#IAO_0000315_1> | <http://www.w3.org/1999/02/22-rdf-syntax-ns#type>                          | <http://purl.obolibrary.org/obo/IAO_0000315>                                            |
| <http://www.morphdbase.de/resource/dfa58777-20190122-md-1-d_1_1#IAO_0000316_1> | <http://www.w3.org/1999/02/22-rdf-syntax-ns#type>                          | <http://www.w3.org/2002/07/owl#NamedIndividual>                                         |
| <http://www.morphdbase.de/resource/dfa58777-20190122-md-1-d_1_1#IAO_0000316_1> | <http://purl.org/dc/terms/description>                                     | "Introduction text here."                                                               |
| <http://www.morphdbase.de/resource/dfa58777-20190122-md-1-d_1_1#IAO_0000316_1> | <http://www.w3.org/1999/02/22-rdf-syntax-ns#type>                          | <http://purl.obolibrary.org/obo/IAO_0000316>                                            |
| <http://www.morphdbase.de/resource/dfa58777-20190122-md-1-d_1_1#IAO_0000319_1> | <http://purl.org/dc/terms/description>                                     | "Discussion text here."                                                                 |
| <http://www.morphdbase.de/resource/dfa58777-20190122-md-1-d_1_1#IAO_0000319_1> | <http://www.w3.org/1999/02/22-rdf-syntax-ns#type>                          | <http://www.w3.org/2002/07/owl#NamedIndividual>                                         |
| <http://www.morphdbase.de/resource/dfa58777-20190122-md-1-d_1_1#IAO_0000319_1> | <http://www.w3.org/1999/02/22-rdf-syntax-ns#type>                          | <http://purl.obolibrary.org/obo/IAO_0000319>                                            |
| <http://www.morphdbase.de/resource/dfa58777-20190122-md-1-d_1_1#IAO_0000615_1> | <http://www.w3.org/1999/02/22-rdf-syntax-ns#type>                          | <http://purl.obolibrary.org/obo/IAO_0000615>                                            |
| <http://www.morphdbase.de/resource/dfa58777-20190122-md-1-d_1_1#IAO_0000615_1> | <http://purl.org/dc/terms/description>                                     | "Conclusion text here."                                                                 |
| <http://www.morphdbase.de/resource/dfa58777-20190122-md-1-d_1_1#IAO_0000615_1> | <http://www.w3.org/1999/02/22-rdf-syntax-ns#type>                          | <http://www.w3.org/2002/07/owl#NamedIndividual>                                         |
---------------------------------------------------------------------------------------------------------------------------------------------------------------------------------------------------------------------------------------------------------
