# Supplementary material for: Organizing phenotypic data—a semantic data model for anatomy
Source: J Biomed Semantics. 2019 Jun 20;10:12. doi: 10.1186/s13326-019-0204-6 (PMC6585074; doi:10.1186/s13326-019-0204-6)
Supplement: Supplementary file 2 — union of all parthood named graphs. (TXT 11 kb) [file 13326_2019_204_MOESM2_ESM.txt]

##################################
# union of parthood named graphs #
##################################


#########
# query #
#########

    SELECT *
    WHERE {
	GRAPH ?named_graph {?subject ?property ?object}.         
	 {
	    SELECT ?named_graph
             WHERE {
		GRAPH <http://www.morphdbase.de/resource/dfa58777-20190122-md-1-d_1_1#SC_BASIC_0000001446_1> {<http://www.morphdbase.de/resource/dfa58777-20190122-md-1-d_1_1#SC_MDB_MD_0000000016_1> <http://purl.obolibrary.org/obo/BFO_0000051> ?named_graph}.
		FILTER ( regex(STR(?named_graph), 'http://www.morphdbase.de/resource/dfa58777-20190122-md-1-d_1_1#SC_MDB_MD_0000000025_'))
             }

	 }

    }

##########
# result #
##########

-----------------------------------------------------------------------------------------------------------------------------------------------------------------------------------------------------------------------------------------------------------------------------------------------------------------------------------
| subject                                                                                 | property                                          | object                                                                                  | named_graph                                                                             |
===================================================================================================================================================================================================================================================================================================================================
| <http://www.morphdbase.de/resource/dfa58777-20190122-md-1-d_1_1#SC_MDB_MD_0000002252_1> | <http://purl.obolibrary.org/obo/BFO_0000051>      | <http://www.morphdbase.de/resource/dfa58777-20190122-md-1-d_1_1#UBERON_0000468_1>       | <http://www.morphdbase.de/resource/dfa58777-20190122-md-1-d_1_1#SC_MDB_MD_0000000025_1> |
| <http://www.morphdbase.de/resource/dfa58777-20190122-md-1-d_1_1#UBERON_0000468_1>       | <http://www.w3.org/1999/02/22-rdf-syntax-ns#type> | <http://www.w3.org/2002/07/owl#NamedIndividual>                                         | <http://www.morphdbase.de/resource/dfa58777-20190122-md-1-d_1_1#SC_MDB_MD_0000000025_1> |
| <http://www.morphdbase.de/resource/dfa58777-20190122-md-1-d_1_1#UBERON_0000468_1>       | <http://www.w3.org/1999/02/22-rdf-syntax-ns#type> | <http://purl.obolibrary.org/obo/UBERON_0000468>                                         | <http://www.morphdbase.de/resource/dfa58777-20190122-md-1-d_1_1#SC_MDB_MD_0000000025_1> |
| <http://www.morphdbase.de/resource/dfa58777-20190122-md-1-d_1_1#UBERON_0000468_1>       | <http://www.w3.org/2000/01/rdf-schema#label>      | "multicellular organism"                                                                | <http://www.morphdbase.de/resource/dfa58777-20190122-md-1-d_1_1#SC_MDB_MD_0000000025_1> |
| <http://www.morphdbase.de/resource/dfa58777-20190122-md-1-d_1_1#UBERON_0000468_1>       | <http://purl.obolibrary.org/obo/BFO_0000051>      | <http://www.morphdbase.de/resource/dfa58777-20190122-md-1-d_1_1#UBERON_6000004_1>       | <http://www.morphdbase.de/resource/dfa58777-20190122-md-1-d_1_1#SC_MDB_MD_0000000025_2> |
| <http://www.morphdbase.de/resource/dfa58777-20190122-md-1-d_1_1#UBERON_0000468_1>       | <http://purl.obolibrary.org/obo/BFO_0000051>      | <http://www.morphdbase.de/resource/dfa58777-20190122-md-1-d_1_1#UBERON_6000015_1>       | <http://www.morphdbase.de/resource/dfa58777-20190122-md-1-d_1_1#SC_MDB_MD_0000000025_3> |
| <http://www.morphdbase.de/resource/dfa58777-20190122-md-1-d_1_1#UBERON_0000468_1>       | <http://purl.obolibrary.org/obo/BFO_0000051>      | <http://www.morphdbase.de/resource/dfa58777-20190122-md-1-d_1_1#UBERON_6000020_1>       | <http://www.morphdbase.de/resource/dfa58777-20190122-md-1-d_1_1#SC_MDB_MD_0000000025_4> |
| <http://www.morphdbase.de/resource/dfa58777-20190122-md-1-d_1_1#UBERON_0000468_1>       | <http://purl.obolibrary.org/obo/BFO_0000050>      | <http://www.morphdbase.de/resource/dfa58777-20190122-md-1-d_1_1#SC_MDB_MD_0000002252_1> | <http://www.morphdbase.de/resource/dfa58777-20190122-md-1-d_1_1#SC_MDB_MD_0000000025_1> |
| <http://www.morphdbase.de/resource/dfa58777-20190122-md-1-d_1_1#UBERON_6000004_1>       | <http://www.w3.org/1999/02/22-rdf-syntax-ns#type> | <http://www.w3.org/2002/07/owl#NamedIndividual>                                         | <http://www.morphdbase.de/resource/dfa58777-20190122-md-1-d_1_1#SC_MDB_MD_0000000025_2> |
| <http://www.morphdbase.de/resource/dfa58777-20190122-md-1-d_1_1#UBERON_6000004_1>       | <http://www.w3.org/1999/02/22-rdf-syntax-ns#type> | <http://purl.obolibrary.org/obo/UBERON_6000004>                                         | <http://www.morphdbase.de/resource/dfa58777-20190122-md-1-d_1_1#SC_MDB_MD_0000000025_2> |
| <http://www.morphdbase.de/resource/dfa58777-20190122-md-1-d_1_1#UBERON_6000004_1>       | <http://www.w3.org/2000/01/rdf-schema#label>      | "head"                                                                                  | <http://www.morphdbase.de/resource/dfa58777-20190122-md-1-d_1_1#SC_MDB_MD_0000000025_2> |
| <http://www.morphdbase.de/resource/dfa58777-20190122-md-1-d_1_1#UBERON_6000004_1>       | <http://purl.obolibrary.org/obo/BFO_0000051>      | <http://www.morphdbase.de/resource/dfa58777-20190122-md-1-d_1_1#UBERON_0000972_1>       | <http://www.morphdbase.de/resource/dfa58777-20190122-md-1-d_1_1#SC_MDB_MD_0000000025_5> |
| <http://www.morphdbase.de/resource/dfa58777-20190122-md-1-d_1_1#UBERON_6000004_1>       | <http://purl.obolibrary.org/obo/BFO_0000050>      | <http://www.morphdbase.de/resource/dfa58777-20190122-md-1-d_1_1#UBERON_0000468_1>       | <http://www.morphdbase.de/resource/dfa58777-20190122-md-1-d_1_1#SC_MDB_MD_0000000025_2> |
| <http://www.morphdbase.de/resource/dfa58777-20190122-md-1-d_1_1#UBERON_6000015_1>       | <http://www.w3.org/1999/02/22-rdf-syntax-ns#type> | <http://www.w3.org/2002/07/owl#NamedIndividual>                                         | <http://www.morphdbase.de/resource/dfa58777-20190122-md-1-d_1_1#SC_MDB_MD_0000000025_3> |
| <http://www.morphdbase.de/resource/dfa58777-20190122-md-1-d_1_1#UBERON_6000015_1>       | <http://www.w3.org/1999/02/22-rdf-syntax-ns#type> | <http://purl.obolibrary.org/obo/UBERON_6000015>                                         | <http://www.morphdbase.de/resource/dfa58777-20190122-md-1-d_1_1#SC_MDB_MD_0000000025_3> |
| <http://www.morphdbase.de/resource/dfa58777-20190122-md-1-d_1_1#UBERON_6000015_1>       | <http://www.w3.org/2000/01/rdf-schema#label>      | "thorax"                                                                                | <http://www.morphdbase.de/resource/dfa58777-20190122-md-1-d_1_1#SC_MDB_MD_0000000025_3> |
| <http://www.morphdbase.de/resource/dfa58777-20190122-md-1-d_1_1#UBERON_6000015_1>       | <http://purl.obolibrary.org/obo/BFO_0000051>      | <http://www.morphdbase.de/resource/dfa58777-20190122-md-1-d_1_1#UBERON_0006984_1>       | <http://www.morphdbase.de/resource/dfa58777-20190122-md-1-d_1_1#SC_MDB_MD_0000000025_6> |
| <http://www.morphdbase.de/resource/dfa58777-20190122-md-1-d_1_1#UBERON_6000015_1>       | <http://purl.obolibrary.org/obo/BFO_0000050>      | <http://www.morphdbase.de/resource/dfa58777-20190122-md-1-d_1_1#UBERON_0000468_1>       | <http://www.morphdbase.de/resource/dfa58777-20190122-md-1-d_1_1#SC_MDB_MD_0000000025_3> |
| <http://www.morphdbase.de/resource/dfa58777-20190122-md-1-d_1_1#UBERON_6000020_1>       | <http://www.w3.org/1999/02/22-rdf-syntax-ns#type> | <http://www.w3.org/2002/07/owl#NamedIndividual>                                         | <http://www.morphdbase.de/resource/dfa58777-20190122-md-1-d_1_1#SC_MDB_MD_0000000025_4> |
| <http://www.morphdbase.de/resource/dfa58777-20190122-md-1-d_1_1#UBERON_6000020_1>       | <http://www.w3.org/1999/02/22-rdf-syntax-ns#type> | <http://purl.obolibrary.org/obo/UBERON_6000020>                                         | <http://www.morphdbase.de/resource/dfa58777-20190122-md-1-d_1_1#SC_MDB_MD_0000000025_4> |
| <http://www.morphdbase.de/resource/dfa58777-20190122-md-1-d_1_1#UBERON_6000020_1>       | <http://www.w3.org/2000/01/rdf-schema#label>      | "abdomen"                                                                               | <http://www.morphdbase.de/resource/dfa58777-20190122-md-1-d_1_1#SC_MDB_MD_0000000025_4> |
| <http://www.morphdbase.de/resource/dfa58777-20190122-md-1-d_1_1#UBERON_6000020_1>       | <http://purl.obolibrary.org/obo/BFO_0000050>      | <http://www.morphdbase.de/resource/dfa58777-20190122-md-1-d_1_1#UBERON_0000468_1>       | <http://www.morphdbase.de/resource/dfa58777-20190122-md-1-d_1_1#SC_MDB_MD_0000000025_4> |
| <http://www.morphdbase.de/resource/dfa58777-20190122-md-1-d_1_1#UBERON_0000972_1>       | <http://www.w3.org/1999/02/22-rdf-syntax-ns#type> | <http://www.w3.org/2002/07/owl#NamedIndividual>                                         | <http://www.morphdbase.de/resource/dfa58777-20190122-md-1-d_1_1#SC_MDB_MD_0000000025_5> |
| <http://www.morphdbase.de/resource/dfa58777-20190122-md-1-d_1_1#UBERON_0000972_1>       | <http://www.w3.org/1999/02/22-rdf-syntax-ns#type> | <http://purl.obolibrary.org/obo/UBERON_0000972>                                         | <http://www.morphdbase.de/resource/dfa58777-20190122-md-1-d_1_1#SC_MDB_MD_0000000025_5> |
| <http://www.morphdbase.de/resource/dfa58777-20190122-md-1-d_1_1#UBERON_0000972_1>       | <http://www.w3.org/2000/01/rdf-schema#label>      | "left antenna"                                                                          | <http://www.morphdbase.de/resource/dfa58777-20190122-md-1-d_1_1#SC_MDB_MD_0000000025_5> |
| <http://www.morphdbase.de/resource/dfa58777-20190122-md-1-d_1_1#UBERON_0000972_1>       | <http://purl.obolibrary.org/obo/BFO_0000050>      | <http://www.morphdbase.de/resource/dfa58777-20190122-md-1-d_1_1#UBERON_6000004_1>       | <http://www.morphdbase.de/resource/dfa58777-20190122-md-1-d_1_1#SC_MDB_MD_0000000025_5> |
| <http://www.morphdbase.de/resource/dfa58777-20190122-md-1-d_1_1#UBERON_0006984_1>       | <http://www.w3.org/1999/02/22-rdf-syntax-ns#type> | <http://www.w3.org/2002/07/owl#NamedIndividual>                                         | <http://www.morphdbase.de/resource/dfa58777-20190122-md-1-d_1_1#SC_MDB_MD_0000000025_6> |
| <http://www.morphdbase.de/resource/dfa58777-20190122-md-1-d_1_1#UBERON_0006984_1>       | <http://www.w3.org/1999/02/22-rdf-syntax-ns#type> | <http://purl.obolibrary.org/obo/UBERON_0006984>                                         | <http://www.morphdbase.de/resource/dfa58777-20190122-md-1-d_1_1#SC_MDB_MD_0000000025_6> |
| <http://www.morphdbase.de/resource/dfa58777-20190122-md-1-d_1_1#UBERON_0006984_1>       | <http://www.w3.org/2000/01/rdf-schema#label>      | "thorax surface"                                                                        | <http://www.morphdbase.de/resource/dfa58777-20190122-md-1-d_1_1#SC_MDB_MD_0000000025_6> |
| <http://www.morphdbase.de/resource/dfa58777-20190122-md-1-d_1_1#UBERON_0006984_1>       | <http://purl.obolibrary.org/obo/BFO_0000050>      | <http://www.morphdbase.de/resource/dfa58777-20190122-md-1-d_1_1#UBERON_6000015_1>       | <http://www.morphdbase.de/resource/dfa58777-20190122-md-1-d_1_1#SC_MDB_MD_0000000025_6> |
-----------------------------------------------------------------------------------------------------------------------------------------------------------------------------------------------------------------------------------------------------------------------------------------------------------------------------------
