# Supplementary material for: Organizing phenotypic data—a semantic data model for anatomy
Source: J Biomed Semantics. 2019 Jun 20;10:12. doi: 10.1186/s13326-019-0204-6 (PMC6585074; doi:10.1186/s13326-019-0204-6)
Supplement: Supplementary file 3 — union of all named graphs containing parts of the description. (TXT 18 kb) [file 13326_2019_204_MOESM3_ESM.txt]

##########################################
# union of description data named graphs #
##########################################


#########
# query #
#########

    SELECT *
    WHERE {
	GRAPH ?named_graph {?subject ?property ?object}.         
	 {
	    SELECT ?named_graph
             WHERE {
		GRAPH <http://www.morphdbase.de/resource/dfa58777-20190122-md-1-d_1_1#SC_BASIC_0000001446_1> {<http://www.morphdbase.de/resource/dfa58777-20190122-md-1-d_1_1#SC_MDB_MD_0000000016_1> <http://purl.obolibrary.org/obo/BFO_0000051> ?named_graph}.
             }

	 }

    }

##########
# result #
##########

-----------------------------------------------------------------------------------------------------------------------------------------------------------------------------------------------------------------------------------------------------------------------------------------------------------------------------------
| subject                                                                                 | property                                          | object                                                                                  | named_graph                                                                             |
===================================================================================================================================================================================================================================================================================================================================
| <http://www.morphdbase.de/resource/dfa58777-20190122-md-1-d_1_1#SC_MDB_MD_0000002252_1> | <http://www.w3.org/1999/02/22-rdf-syntax-ns#type> | <http://www.w3.org/2002/07/owl#NamedIndividual>                                         | <http://www.morphdbase.de/resource/dfa58777-20190122-md-1-d_1_1#SC_MDB_MD_0000000024_1> |
| <http://www.morphdbase.de/resource/dfa58777-20190122-md-1-d_1_1#SC_MDB_MD_0000002252_1> | <http://www.w3.org/1999/02/22-rdf-syntax-ns#type> | <http://www.soccomas.org/Ontologies/SOCCOMAS/SCMDBMD#SC_MDB_MD_0000002252>              | <http://www.morphdbase.de/resource/dfa58777-20190122-md-1-d_1_1#SC_MDB_MD_0000000024_1> |
| <http://www.morphdbase.de/resource/dfa58777-20190122-md-1-d_1_1#SC_MDB_MD_0000002252_1> | <http://www.w3.org/2000/01/rdf-schema#label>      | "Vesp_vulg_Test1"                                                                       | <http://www.morphdbase.de/resource/dfa58777-20190122-md-1-d_1_1#SC_MDB_MD_0000000024_1> |
| <http://www.morphdbase.de/resource/dfa58777-20190122-md-1-d_1_1#SC_MDB_MD_0000002252_1> | <http://purl.obolibrary.org/obo/BFO_0000051>      | <http://www.morphdbase.de/resource/dfa58777-20190122-md-1-d_1_1#UBERON_0000468_1>       | <http://www.morphdbase.de/resource/dfa58777-20190122-md-1-d_1_1#SC_MDB_MD_0000000025_1> |
| <http://www.morphdbase.de/resource/dfa58777-20190122-md-1-d_1_1#UBERON_0000468_1>       | <http://www.w3.org/1999/02/22-rdf-syntax-ns#type> | <http://www.w3.org/2002/07/owl#NamedIndividual>                                         | <http://www.morphdbase.de/resource/dfa58777-20190122-md-1-d_1_1#SC_MDB_MD_0000000025_1> |
| <http://www.morphdbase.de/resource/dfa58777-20190122-md-1-d_1_1#UBERON_0000468_1>       | <http://www.w3.org/1999/02/22-rdf-syntax-ns#type> | <http://purl.obolibrary.org/obo/UBERON_0000468>                                         | <http://www.morphdbase.de/resource/dfa58777-20190122-md-1-d_1_1#SC_MDB_MD_0000000025_1> |
| <http://www.morphdbase.de/resource/dfa58777-20190122-md-1-d_1_1#UBERON_0000468_1>       | <http://www.w3.org/2000/01/rdf-schema#label>      | "multicellular organism"                                                                | <http://www.morphdbase.de/resource/dfa58777-20190122-md-1-d_1_1#SC_MDB_MD_0000000025_1> |
| <http://www.morphdbase.de/resource/dfa58777-20190122-md-1-d_1_1#UBERON_0000468_1>       | <http://purl.obolibrary.org/obo/BFO_0000051>      | <http://www.morphdbase.de/resource/dfa58777-20190122-md-1-d_1_1#UBERON_6000004_1>       | <http://www.morphdbase.de/resource/dfa58777-20190122-md-1-d_1_1#SC_MDB_MD_0000000025_2> |
| <http://www.morphdbase.de/resource/dfa58777-20190122-md-1-d_1_1#UBERON_0000468_1>       | <http://purl.obolibrary.org/obo/BFO_0000051>      | <http://www.morphdbase.de/resource/dfa58777-20190122-md-1-d_1_1#UBERON_6000015_1>       | <http://www.morphdbase.de/resource/dfa58777-20190122-md-1-d_1_1#SC_MDB_MD_0000000025_3> |
| <http://www.morphdbase.de/resource/dfa58777-20190122-md-1-d_1_1#UBERON_0000468_1>       | <http://purl.obolibrary.org/obo/BFO_0000051>      | <http://www.morphdbase.de/resource/dfa58777-20190122-md-1-d_1_1#UBERON_6000020_1>       | <http://www.morphdbase.de/resource/dfa58777-20190122-md-1-d_1_1#SC_MDB_MD_0000000025_4> |
| <http://www.morphdbase.de/resource/dfa58777-20190122-md-1-d_1_1#UBERON_0000468_1>       | <http://purl.obolibrary.org/obo/BFO_0000050>      | <http://www.morphdbase.de/resource/dfa58777-20190122-md-1-d_1_1#SC_MDB_MD_0000002252_1> | <http://www.morphdbase.de/resource/dfa58777-20190122-md-1-d_1_1#SC_MDB_MD_0000000025_1> |
| <http://www.morphdbase.de/resource/dfa58777-20190122-md-1-d_1_1#UBERON_6000004_1>       | <http://www.w3.org/1999/02/22-rdf-syntax-ns#type> | <http://www.w3.org/2002/07/owl#NamedIndividual>                                         | <http://www.morphdbase.de/resource/dfa58777-20190122-md-1-d_1_1#SC_MDB_MD_0000000025_2> |
| <http://www.morphdbase.de/resource/dfa58777-20190122-md-1-d_1_1#UBERON_6000004_1>       | <http://www.w3.org/1999/02/22-rdf-syntax-ns#type> | <http://purl.obolibrary.org/obo/UBERON_6000004>                                         | <http://www.morphdbase.de/resource/dfa58777-20190122-md-1-d_1_1#SC_MDB_MD_0000000025_2> |
| <http://www.morphdbase.de/resource/dfa58777-20190122-md-1-d_1_1#UBERON_6000004_1>       | <http://www.w3.org/2000/01/rdf-schema#label>      | "head"                                                                                  | <http://www.morphdbase.de/resource/dfa58777-20190122-md-1-d_1_1#SC_MDB_MD_0000000025_2> |
| <http://www.morphdbase.de/resource/dfa58777-20190122-md-1-d_1_1#UBERON_6000004_1>       | <http://purl.obolibrary.org/obo/BFO_0000051>      | <http://www.morphdbase.de/resource/dfa58777-20190122-md-1-d_1_1#UBERON_0000972_1>       | <http://www.morphdbase.de/resource/dfa58777-20190122-md-1-d_1_1#SC_MDB_MD_0000000025_5> |
| <http://www.morphdbase.de/resource/dfa58777-20190122-md-1-d_1_1#UBERON_6000004_1>       | <http://purl.obolibrary.org/obo/RO_0000086>       | <http://www.morphdbase.de/resource/dfa58777-20190122-md-1-d_1_1#PATO_0001679_2>         | <http://www.morphdbase.de/resource/dfa58777-20190122-md-1-d_1_1#SC_MDB_MD_0000000087_2> |
| <http://www.morphdbase.de/resource/dfa58777-20190122-md-1-d_1_1#UBERON_6000004_1>       | <http://purl.obolibrary.org/obo/BFO_0000050>      | <http://www.morphdbase.de/resource/dfa58777-20190122-md-1-d_1_1#UBERON_0000468_1>       | <http://www.morphdbase.de/resource/dfa58777-20190122-md-1-d_1_1#SC_MDB_MD_0000000025_2> |
| <http://www.morphdbase.de/resource/dfa58777-20190122-md-1-d_1_1#UBERON_6000015_1>       | <http://www.w3.org/1999/02/22-rdf-syntax-ns#type> | <http://www.w3.org/2002/07/owl#NamedIndividual>                                         | <http://www.morphdbase.de/resource/dfa58777-20190122-md-1-d_1_1#SC_MDB_MD_0000000025_3> |
| <http://www.morphdbase.de/resource/dfa58777-20190122-md-1-d_1_1#UBERON_6000015_1>       | <http://www.w3.org/1999/02/22-rdf-syntax-ns#type> | <http://purl.obolibrary.org/obo/UBERON_6000015>                                         | <http://www.morphdbase.de/resource/dfa58777-20190122-md-1-d_1_1#SC_MDB_MD_0000000025_3> |
| <http://www.morphdbase.de/resource/dfa58777-20190122-md-1-d_1_1#UBERON_6000015_1>       | <http://www.w3.org/2000/01/rdf-schema#label>      | "thorax"                                                                                | <http://www.morphdbase.de/resource/dfa58777-20190122-md-1-d_1_1#SC_MDB_MD_0000000025_3> |
| <http://www.morphdbase.de/resource/dfa58777-20190122-md-1-d_1_1#UBERON_6000015_1>       | <http://purl.obolibrary.org/obo/BFO_0000051>      | <http://www.morphdbase.de/resource/dfa58777-20190122-md-1-d_1_1#UBERON_0006984_1>       | <http://www.morphdbase.de/resource/dfa58777-20190122-md-1-d_1_1#SC_MDB_MD_0000000025_6> |
| <http://www.morphdbase.de/resource/dfa58777-20190122-md-1-d_1_1#UBERON_6000015_1>       | <http://purl.obolibrary.org/obo/BFO_0000050>      | <http://www.morphdbase.de/resource/dfa58777-20190122-md-1-d_1_1#UBERON_0000468_1>       | <http://www.morphdbase.de/resource/dfa58777-20190122-md-1-d_1_1#SC_MDB_MD_0000000025_3> |
| <http://www.morphdbase.de/resource/dfa58777-20190122-md-1-d_1_1#UBERON_6000020_1>       | <http://www.w3.org/1999/02/22-rdf-syntax-ns#type> | <http://www.w3.org/2002/07/owl#NamedIndividual>                                         | <http://www.morphdbase.de/resource/dfa58777-20190122-md-1-d_1_1#SC_MDB_MD_0000000025_4> |
| <http://www.morphdbase.de/resource/dfa58777-20190122-md-1-d_1_1#UBERON_6000020_1>       | <http://www.w3.org/1999/02/22-rdf-syntax-ns#type> | <http://purl.obolibrary.org/obo/UBERON_6000020>                                         | <http://www.morphdbase.de/resource/dfa58777-20190122-md-1-d_1_1#SC_MDB_MD_0000000025_4> |
| <http://www.morphdbase.de/resource/dfa58777-20190122-md-1-d_1_1#UBERON_6000020_1>       | <http://www.w3.org/2000/01/rdf-schema#label>      | "abdomen"                                                                               | <http://www.morphdbase.de/resource/dfa58777-20190122-md-1-d_1_1#SC_MDB_MD_0000000025_4> |
| <http://www.morphdbase.de/resource/dfa58777-20190122-md-1-d_1_1#UBERON_6000020_1>       | <http://purl.obolibrary.org/obo/BFO_0000050>      | <http://www.morphdbase.de/resource/dfa58777-20190122-md-1-d_1_1#UBERON_0000468_1>       | <http://www.morphdbase.de/resource/dfa58777-20190122-md-1-d_1_1#SC_MDB_MD_0000000025_4> |
| <http://www.morphdbase.de/resource/dfa58777-20190122-md-1-d_1_1#UBERON_0000972_1>       | <http://www.w3.org/1999/02/22-rdf-syntax-ns#type> | <http://www.w3.org/2002/07/owl#NamedIndividual>                                         | <http://www.morphdbase.de/resource/dfa58777-20190122-md-1-d_1_1#SC_MDB_MD_0000000025_5> |
| <http://www.morphdbase.de/resource/dfa58777-20190122-md-1-d_1_1#UBERON_0000972_1>       | <http://www.w3.org/1999/02/22-rdf-syntax-ns#type> | <http://purl.obolibrary.org/obo/UBERON_0000972>                                         | <http://www.morphdbase.de/resource/dfa58777-20190122-md-1-d_1_1#SC_MDB_MD_0000000025_5> |
| <http://www.morphdbase.de/resource/dfa58777-20190122-md-1-d_1_1#UBERON_0000972_1>       | <http://www.w3.org/2000/01/rdf-schema#label>      | "left antenna"                                                                          | <http://www.morphdbase.de/resource/dfa58777-20190122-md-1-d_1_1#SC_MDB_MD_0000000025_5> |
| <http://www.morphdbase.de/resource/dfa58777-20190122-md-1-d_1_1#UBERON_0000972_1>       | <http://purl.obolibrary.org/obo/BFO_0000050>      | <http://www.morphdbase.de/resource/dfa58777-20190122-md-1-d_1_1#UBERON_6000004_1>       | <http://www.morphdbase.de/resource/dfa58777-20190122-md-1-d_1_1#SC_MDB_MD_0000000025_5> |
| <http://www.morphdbase.de/resource/dfa58777-20190122-md-1-d_1_1#UBERON_0006984_1>       | <http://www.w3.org/1999/02/22-rdf-syntax-ns#type> | <http://www.w3.org/2002/07/owl#NamedIndividual>                                         | <http://www.morphdbase.de/resource/dfa58777-20190122-md-1-d_1_1#SC_MDB_MD_0000000025_6> |
| <http://www.morphdbase.de/resource/dfa58777-20190122-md-1-d_1_1#UBERON_0006984_1>       | <http://www.w3.org/1999/02/22-rdf-syntax-ns#type> | <http://purl.obolibrary.org/obo/UBERON_0006984>                                         | <http://www.morphdbase.de/resource/dfa58777-20190122-md-1-d_1_1#SC_MDB_MD_0000000025_6> |
| <http://www.morphdbase.de/resource/dfa58777-20190122-md-1-d_1_1#UBERON_0006984_1>       | <http://www.w3.org/2000/01/rdf-schema#label>      | "thorax surface"                                                                        | <http://www.morphdbase.de/resource/dfa58777-20190122-md-1-d_1_1#SC_MDB_MD_0000000025_6> |
| <http://www.morphdbase.de/resource/dfa58777-20190122-md-1-d_1_1#UBERON_0006984_1>       | <http://purl.obolibrary.org/obo/RO_0000086>       | <http://www.morphdbase.de/resource/dfa58777-20190122-md-1-d_1_1#PATO_0000454_1>         | <http://www.morphdbase.de/resource/dfa58777-20190122-md-1-d_1_1#SC_MDB_MD_0000000113_1> |
| <http://www.morphdbase.de/resource/dfa58777-20190122-md-1-d_1_1#UBERON_0006984_1>       | <http://purl.obolibrary.org/obo/BFO_0000050>      | <http://www.morphdbase.de/resource/dfa58777-20190122-md-1-d_1_1#UBERON_6000015_1>       | <http://www.morphdbase.de/resource/dfa58777-20190122-md-1-d_1_1#SC_MDB_MD_0000000025_6> |
| <http://www.morphdbase.de/resource/dfa58777-20190122-md-1-d_1_1#PATO_0000454_1>         | <http://www.w3.org/1999/02/22-rdf-syntax-ns#type> | <http://www.w3.org/2002/07/owl#NamedIndividual>                                         | <http://www.morphdbase.de/resource/dfa58777-20190122-md-1-d_1_1#SC_MDB_MD_0000000113_1> |
| <http://www.morphdbase.de/resource/dfa58777-20190122-md-1-d_1_1#PATO_0000454_1>         | <http://www.w3.org/1999/02/22-rdf-syntax-ns#type> | <http://purl.obolibrary.org/obo/PATO_0000454>                                           | <http://www.morphdbase.de/resource/dfa58777-20190122-md-1-d_1_1#SC_MDB_MD_0000000113_1> |
| <http://www.morphdbase.de/resource/dfa58777-20190122-md-1-d_1_1#PATO_0000454_1>         | <http://purl.obolibrary.org/obo/RO_0000080>       | <http://www.morphdbase.de/resource/dfa58777-20190122-md-1-d_1_1#UBERON_0006984_1>       | <http://www.morphdbase.de/resource/dfa58777-20190122-md-1-d_1_1#SC_MDB_MD_0000000113_1> |
| <http://www.morphdbase.de/resource/dfa58777-20190122-md-1-d_1_1#PATO_0001679_2>         | <http://www.w3.org/1999/02/22-rdf-syntax-ns#type> | <http://www.w3.org/2002/07/owl#NamedIndividual>                                         | <http://www.morphdbase.de/resource/dfa58777-20190122-md-1-d_1_1#SC_MDB_MD_0000000087_2> |
| <http://www.morphdbase.de/resource/dfa58777-20190122-md-1-d_1_1#PATO_0001679_2>         | <http://www.w3.org/1999/02/22-rdf-syntax-ns#type> | <http://purl.obolibrary.org/obo/PATO_0001679>                                           | <http://www.morphdbase.de/resource/dfa58777-20190122-md-1-d_1_1#SC_MDB_MD_0000000087_2> |
| <http://www.morphdbase.de/resource/dfa58777-20190122-md-1-d_1_1#PATO_0001679_2>         | <http://purl.obolibrary.org/obo/IAO_0000417>      | <http://www.morphdbase.de/resource/dfa58777-20190122-md-1-d_1_1#IAO_0000032_2>          | <http://www.morphdbase.de/resource/dfa58777-20190122-md-1-d_1_1#SC_MDB_MD_0000000087_2> |
| <http://www.morphdbase.de/resource/dfa58777-20190122-md-1-d_1_1#PATO_0001679_2>         | <http://purl.obolibrary.org/obo/RO_0000080>       | <http://www.morphdbase.de/resource/dfa58777-20190122-md-1-d_1_1#UBERON_6000004_1>       | <http://www.morphdbase.de/resource/dfa58777-20190122-md-1-d_1_1#SC_MDB_MD_0000000087_2> |
| <http://www.morphdbase.de/resource/dfa58777-20190122-md-1-d_1_1#UO_0000098_2>           | <http://www.w3.org/1999/02/22-rdf-syntax-ns#type> | <http://www.w3.org/2002/07/owl#NamedIndividual>                                         | <http://www.morphdbase.de/resource/dfa58777-20190122-md-1-d_1_1#SC_MDB_MD_0000000087_2> |
| <http://www.morphdbase.de/resource/dfa58777-20190122-md-1-d_1_1#UO_0000098_2>           | <http://www.w3.org/1999/02/22-rdf-syntax-ns#type> | <http://purl.obolibrary.org/obo/UO_0000098>                                             | <http://www.morphdbase.de/resource/dfa58777-20190122-md-1-d_1_1#SC_MDB_MD_0000000087_2> |
| <http://www.morphdbase.de/resource/dfa58777-20190122-md-1-d_1_1#IAO_0000032_2>          | <http://www.w3.org/1999/02/22-rdf-syntax-ns#type> | <http://www.w3.org/2002/07/owl#NamedIndividual>                                         | <http://www.morphdbase.de/resource/dfa58777-20190122-md-1-d_1_1#SC_MDB_MD_0000000087_2> |
| <http://www.morphdbase.de/resource/dfa58777-20190122-md-1-d_1_1#IAO_0000032_2>          | <http://www.w3.org/1999/02/22-rdf-syntax-ns#type> | <http://purl.obolibrary.org/obo/IAO_0000032>                                            | <http://www.morphdbase.de/resource/dfa58777-20190122-md-1-d_1_1#SC_MDB_MD_0000000087_2> |
| <http://www.morphdbase.de/resource/dfa58777-20190122-md-1-d_1_1#IAO_0000032_2>          | <http://purl.obolibrary.org/obo/IAO_0000136>      | <http://www.morphdbase.de/resource/dfa58777-20190122-md-1-d_1_1#UBERON_6000004_1>       | <http://www.morphdbase.de/resource/dfa58777-20190122-md-1-d_1_1#SC_MDB_MD_0000000087_2> |
| <http://www.morphdbase.de/resource/dfa58777-20190122-md-1-d_1_1#IAO_0000032_2>          | <http://purl.obolibrary.org/obo/OBI_0001938>      | <http://www.morphdbase.de/resource/dfa58777-20190122-md-1-d_1_1#OBI_0001931_2>          | <http://www.morphdbase.de/resource/dfa58777-20190122-md-1-d_1_1#SC_MDB_MD_0000000087_2> |
| <http://www.morphdbase.de/resource/dfa58777-20190122-md-1-d_1_1#IAO_0000032_2>          | <http://purl.obolibrary.org/obo/IAO_0000221>      | <http://www.morphdbase.de/resource/dfa58777-20190122-md-1-d_1_1#PATO_0001679_2>         | <http://www.morphdbase.de/resource/dfa58777-20190122-md-1-d_1_1#SC_MDB_MD_0000000087_2> |
| <http://www.morphdbase.de/resource/dfa58777-20190122-md-1-d_1_1#OBI_0001931_2>          | <http://www.w3.org/1999/02/22-rdf-syntax-ns#type> | <http://www.w3.org/2002/07/owl#NamedIndividual>                                         | <http://www.morphdbase.de/resource/dfa58777-20190122-md-1-d_1_1#SC_MDB_MD_0000000087_2> |
| <http://www.morphdbase.de/resource/dfa58777-20190122-md-1-d_1_1#OBI_0001931_2>          | <http://www.w3.org/1999/02/22-rdf-syntax-ns#type> | <http://purl.obolibrary.org/obo/OBI_0001931>                                            | <http://www.morphdbase.de/resource/dfa58777-20190122-md-1-d_1_1#SC_MDB_MD_0000000087_2> |
| <http://www.morphdbase.de/resource/dfa58777-20190122-md-1-d_1_1#OBI_0001931_2>          | <http://purl.obolibrary.org/obo/IAO_0000004>      | "62.4"                                                                                  | <http://www.morphdbase.de/resource/dfa58777-20190122-md-1-d_1_1#SC_MDB_MD_0000000087_2> |
| <http://www.morphdbase.de/resource/dfa58777-20190122-md-1-d_1_1#OBI_0001931_2>          | <http://purl.obolibrary.org/obo/IAO_0000039>      | <http://www.morphdbase.de/resource/dfa58777-20190122-md-1-d_1_1#UO_0000098_2>           | <http://www.morphdbase.de/resource/dfa58777-20190122-md-1-d_1_1#SC_MDB_MD_0000000087_2> |
-----------------------------------------------------------------------------------------------------------------------------------------------------------------------------------------------------------------------------------------------------------------------------------------------------------------------------------
