# Supplementary material for: Organizing phenotypic data—a semantic data model for anatomy
Source: J Biomed Semantics. 2019 Jun 20;10:12. doi: 10.1186/s13326-019-0204-6 (PMC6585074; doi:10.1186/s13326-019-0204-6)
Supplement: Supplementary file 4 — head volume named graph. (TXT 4 kb) [file 13326_2019_204_MOESM4_ESM.txt]

###########################
# head volume named graph #
###########################


#########
# query #
#########

	     SELECT *
             WHERE {
		GRAPH <http://www.morphdbase.de/resource/dfa58777-20190122-md-1-d_1_1#SC_MDB_MD_0000000087_2> {?subject ?property ?object}.
             }

##########
# result #
##########

-----------------------------------------------------------------------------------------------------------------------------------------------------------------------------------------------------------------------------
| subject                                                                           | property                                          | object                                                                            |
=============================================================================================================================================================================================================================
| <http://www.morphdbase.de/resource/dfa58777-20190122-md-1-d_1_1#UBERON_6000004_1> | <http://purl.obolibrary.org/obo/RO_0000086>       | <http://www.morphdbase.de/resource/dfa58777-20190122-md-1-d_1_1#PATO_0001679_2>   |
| <http://www.morphdbase.de/resource/dfa58777-20190122-md-1-d_1_1#PATO_0001679_2>   | <http://www.w3.org/1999/02/22-rdf-syntax-ns#type> | <http://www.w3.org/2002/07/owl#NamedIndividual>                                   |
| <http://www.morphdbase.de/resource/dfa58777-20190122-md-1-d_1_1#PATO_0001679_2>   | <http://www.w3.org/1999/02/22-rdf-syntax-ns#type> | <http://purl.obolibrary.org/obo/PATO_0001679>                                     |
| <http://www.morphdbase.de/resource/dfa58777-20190122-md-1-d_1_1#PATO_0001679_2>   | <http://purl.obolibrary.org/obo/IAO_0000417>      | <http://www.morphdbase.de/resource/dfa58777-20190122-md-1-d_1_1#IAO_0000032_2>    |
| <http://www.morphdbase.de/resource/dfa58777-20190122-md-1-d_1_1#PATO_0001679_2>   | <http://purl.obolibrary.org/obo/RO_0000080>       | <http://www.morphdbase.de/resource/dfa58777-20190122-md-1-d_1_1#UBERON_6000004_1> |
| <http://www.morphdbase.de/resource/dfa58777-20190122-md-1-d_1_1#UO_0000098_2>     | <http://www.w3.org/1999/02/22-rdf-syntax-ns#type> | <http://www.w3.org/2002/07/owl#NamedIndividual>                                   |
| <http://www.morphdbase.de/resource/dfa58777-20190122-md-1-d_1_1#UO_0000098_2>     | <http://www.w3.org/1999/02/22-rdf-syntax-ns#type> | <http://purl.obolibrary.org/obo/UO_0000098>                                       |
| <http://www.morphdbase.de/resource/dfa58777-20190122-md-1-d_1_1#IAO_0000032_2>    | <http://www.w3.org/1999/02/22-rdf-syntax-ns#type> | <http://www.w3.org/2002/07/owl#NamedIndividual>                                   |
| <http://www.morphdbase.de/resource/dfa58777-20190122-md-1-d_1_1#IAO_0000032_2>    | <http://www.w3.org/1999/02/22-rdf-syntax-ns#type> | <http://purl.obolibrary.org/obo/IAO_0000032>                                      |
| <http://www.morphdbase.de/resource/dfa58777-20190122-md-1-d_1_1#IAO_0000032_2>    | <http://purl.obolibrary.org/obo/IAO_0000136>      | <http://www.morphdbase.de/resource/dfa58777-20190122-md-1-d_1_1#UBERON_6000004_1> |
| <http://www.morphdbase.de/resource/dfa58777-20190122-md-1-d_1_1#IAO_0000032_2>    | <http://purl.obolibrary.org/obo/OBI_0001938>      | <http://www.morphdbase.de/resource/dfa58777-20190122-md-1-d_1_1#OBI_0001931_2>    |
| <http://www.morphdbase.de/resource/dfa58777-20190122-md-1-d_1_1#IAO_0000032_2>    | <http://purl.obolibrary.org/obo/IAO_0000221>      | <http://www.morphdbase.de/resource/dfa58777-20190122-md-1-d_1_1#PATO_0001679_2>   |
| <http://www.morphdbase.de/resource/dfa58777-20190122-md-1-d_1_1#OBI_0001931_2>    | <http://www.w3.org/1999/02/22-rdf-syntax-ns#type> | <http://www.w3.org/2002/07/owl#NamedIndividual>                                   |
| <http://www.morphdbase.de/resource/dfa58777-20190122-md-1-d_1_1#OBI_0001931_2>    | <http://www.w3.org/1999/02/22-rdf-syntax-ns#type> | <http://purl.obolibrary.org/obo/OBI_0001931>                                      |
| <http://www.morphdbase.de/resource/dfa58777-20190122-md-1-d_1_1#OBI_0001931_2>    | <http://purl.obolibrary.org/obo/IAO_0000004>      | "62.4"                                                                            |
| <http://www.morphdbase.de/resource/dfa58777-20190122-md-1-d_1_1#OBI_0001931_2>    | <http://purl.obolibrary.org/obo/IAO_0000039>      | <http://www.morphdbase.de/resource/dfa58777-20190122-md-1-d_1_1#UO_0000098_2>     |
-----------------------------------------------------------------------------------------------------------------------------------------------------------------------------------------------------------------------------
